# Supplementary material for: Evaluation of the impact of surgical aortic valve replacement on short-term cardiovascular and cerebrovascular controls through spontaneous variability analysis
Source: PLoS One. 2020 Dec 10;15(12):e0243869. doi: 10.1371/journal.pone.0243869 (PMC7728248; doi:10.1371/journal.pone.0243869)
Supplement: S1 Dataset — It contains spectral, cross-spectral, complexity indexes as well as the result of the test checking for the presence of nonlinear dynamics computed at REST and during STAND before and after SAVR. (ZIP) [file pone.0243869.s002.zip]

Archive with 15 entries (15 files):
- CA.xls
- DAP_NL.xls
- DAP_PSD.xls
- HP_NL.xls
- HP_PSD.xls
- MAP_NL.xls
- MAP_PSD.xls
- MCBF_NL.xls
- MCBF_PSD.xls
- R_NL.xls
- R_PSD.xls
- SAP_NL.xls
- SAP_PSD.xls
- legenda.doc
- BRS.xls
