# Supplementary material for: Evaluation of the impact of surgical aortic valve replacement on short-term cardiovascular and cerebrovascular controls through spontaneous variability analysis
Source: PLoS One. 2020 Dec 10;15(12):e0243869. doi: 10.1371/journal.pone.0243869 (PMC7728248; doi:10.1371/journal.pone.0243869)
Supplement: S1 Dataset — It contains spectral, cross-spectral, complexity indexes as well as the result of the test checking for the presence of nonlinear dynamics computed at REST and during STAND before and after SAVR. (ZIP) [file pone.0243869.s002.zip › CA.xls]

## Sheet: rest_PRE
filename map	filename mcbf	mean map	variance map	mean mcbf	variance mcbf	VLF	K2(VLF)	Ph(VLF)	TF(VLF)	LF	K2(LF)	Ph(LF)	TF(LF)	HF	K2(HF)	Ph(HF)	TF(HF)
P24001S1	G24001S1	97.4466	7.31212	37.9071	4.68864	0.0681841	0.246673	0.810129	0.411996	0.10417	0.478405	0.621691	0.613082	0.36933	0.102151	-0.923993	0.334186
P24002S1	G24002S1	79.4094	14.5756	56.2447	13.2345	0.0695898	0.612664	0.470766	0.46434	0.106216	0.661011	0.0927153	0.613484	0.201444	0.239787	0.0472845	0.339458
P24005S1	F24005S1	111.838	5.35834	56.1201	3.25849	0.0324782	0.600947	1.07033	0.771932	0.138574	0.252935	0.681879	0.501623	0.363755	0.850381	-0.522444	0.451628
P24006S1	G24006S1	110.044	3.34685	68.4321	23.0674	0.0610904	0.0987806	-2.36855	0.763927	0.071563	0.0853051	-2.26711	0.739577	0.310688	0.228822	2.69935	2.46627
P24007S1	G24007S1	80.0309	16.0952	47.3558	4.08829	0.0426455	0.223546	2.11019	0.152421	0.0805527	0.222819	0.763688	0.226621	0.200592	0.113822	-0.972938	0.200728
P24009S1	G24009S1	109.793	15.9368	37.5469	5.12271	0.0689253	0.334534	1.04581	0.245934	0.105202	0.716243	0.91005	0.367511	0.328303	0.353298	2.21941	0.335166
P24011S1	F24011S1	107.219	25.0991	36.5391	2.50632	0.0212178	0.185218	-1.05724	0.15628	0.198676	0.250064	-0.663152	0.142334	0.217965	0.386681	-0.504176	0.177284
P24012s1	G24012s1	87.7508	19.6303	18.105	6.19086	0.0211962	0.795991	1.36282	0.552908	0.0832708	0.319077	0.969818	0.169042	0.334598	0.438736	0.101636	0.512568
P24013s1	G24013s1	86.275	5.83017	28.5342	1.86888	0.0637026	0.791467	1.03415	0.538752	0.0714712	0.774027	0.993544	0.544701	0.295206	0.33207	-0.5744	0.236406
P24014s1	G24014s1	117.187	33.2935	57.0936	50.8849	0.0348358	0.877649	0.954429	1.11985	0.0714134	0.666798	1.15697	1.09677	0.200306	0.424013	0.658559	0.696912
	10	79.4094	3.34685	18.105	1.86888	0.0211962	0.0987806	-2.36855	0.152421	0.0714134	0.0853051	-2.26711	0.142334	0.200306	0.102151	-0.972938	0.177284
		117.187	33.2935	68.4321	50.8849	0.0695898	0.877649	2.11019	1.11985	0.198676	0.774027	1.15697	1.09677	0.36933	0.850381	2.69935	2.46627
		98.6994	14.6478	44.3879	11.4911	0.0483866	0.476747	0.543283	0.517834	0.103111	0.442668	0.326009	0.501475	0.282219	0.346976	0.222828	0.575061
		14.2797	9.60931	15.3447	15.2743	0.0200179	0.290728	1.29889	0.305771	0.0398735	0.246811	1.05696	0.292675	0.0700068	0.213271	1.2832	0.682706

## Sheet: stand_PRE
filename map	filename mcbf	mean map	variance map	mean mcbf	variance mcbf	VLF	K2(VLF)	Ph(VLF)	TF(VLF)	LF	K2(LF)	Ph(LF)	TF(LF)	HF	K2(HF)	Ph(HF)	TF(HF)
P24001S1	G24001S1	93.1699	11.9728	39.2123	8.48911	0.0680557	0.454563	1.06641	0.670681	0.0701824	0.45317	1.04355	0.665735	0.342406	0.233513	0.886318	0.858532
P24006S1	G24006S1	75.2664	4.1539	48.9086	13.4593	0.0210331	0.12032	2.39503	0.332951	0.105165	0.182884	0.10952	0.803446	0.237674	0.577853	-0.101832	1.60777
P24007S1	G24007S1	82.5577	10.8591	40.5275	9.36141	0.0553662	0.717531	1.29474	0.637353	0.070022	0.549489	1.6265	0.567619	0.398963	0.266293	-1.34279	1.49663
P24009S1	G24009S1	111.975	18.3	38.0196	14.4491	0.0213545	0.130919	1.02675	0.242201	0.199956	0.147314	0.278706	0.381551	0.382441	0.304819	-0.471268	0.932527
P24011S1	F24011S1	80.9632	70.5975	34.7497	5.9198	0.0680931	0.303283	1.31648	0.172096	0.0961314	0.454609	0.95609	0.218476	0.362496	0.200409	-0.631899	0.244019
P24012s1	G24012s1	83.2594	12.8473	12.5452	2.03239	0.0341663	0.202095	0.590723	0.104452	0.105605	0.284016	-2.5416	0.263932	0.225187	0.153727	-0.365015	0.300997
P24013s1	G24013s1	117.14	8.35936	20.6994	2.1823	0.0699876	0.733936	1.23058	0.295052	0.0794454	0.75355	1.07435	0.319891	0.240227	0.201463	0.364589	0.300438
P24014s1	G24014s1	133.119	41.4991	54.5636	44.2153	0.0690036	0.766336	0.888225	0.751967	0.0828043	0.813292	0.80727	0.772727	0.201096	0.4672	0.658343	0.989183
	8	75.2664	4.1539	12.5452	2.03239	0.0210331	0.12032	0.590723	0.104452	0.070022	0.147314	-2.5416	0.218476	0.201096	0.153727	-1.34279	0.244019
		133.119	70.5975	54.5636	44.2153	0.0699876	0.766336	2.39503	0.751967	0.199956	0.813292	1.6265	0.803446	0.398963	0.577853	0.886318	1.60777
		97.1813	22.3237	36.1532	12.5136	0.0508825	0.428623	1.22612	0.400844	0.101164	0.454791	0.419299	0.499172	0.298811	0.300659	-0.125444	0.841262
		20.9617	22.5761	13.7931	13.6059	0.0218662	0.278288	0.529473	0.248762	0.0423581	0.246226	1.28716	0.232977	0.0802844	0.147241	0.736216	0.533

## Sheet: rest_POST
filename map	filename mcbf	mean map	variance map	mean mcbf	variance mcbf	VLF	K2(VLF)	Ph(VLF)	TF(VLF)	LF	K2(LF)	Ph(LF)	TF(LF)	HF	K2(HF)	Ph(HF)	TF(HF)
P24001S2	G24001S2	122.647	8.49936	55.8016	15.1563	0.0596567	0.464939	0.0739	0.652043	0.0705034	0.413229	-0.0157286	0.651756	0.398614	0.151217	0.433015	0.479148
P24002S2	G24002S2	103.668	14.921	51.3229	207.922	0.021015	0.209072	1.26727	1.41288	0.0720516	0.140573	2.56101	1.64837	0.399285	0.238172	0.309607	1.59877
P24006S2	G24006S2	95.018	6.15413	48.4947	4.35701	0.0213496	0.0728073	-0.553708	0.291737	0.0747237	0.0596832	1.01379	0.208359	0.298895	0.908443	-0.123504	0.638517
P24008S2	G24008S2	91.9332	24.1949	44.873	15.5588	0.0217597	0.434381	1.3993	0.48475	0.199794	0.517378	-0.0416643	0.37334	0.263095	0.878682	0.251586	0.542947
P24009S2	G24009S2	74.6687	11.1195	39.9415	14.4236	0.0324384	0.481844	2.28205	1.22473	0.162192	0.187482	1.43029	0.149012	0.299154	0.859299	-0.156716	0.471269
P24011S2	F24011S2	76.4618	11.3237	64.8593	19.1029	0.0677771	0.605348	1.01717	1.59743	0.0798802	0.645577	1.00989	1.60513	0.292893	0.195275	-0.800303	0.402193
P24013S2	G24013S2	90.9303	7.8109	24.3067	0.534967	0.0217482	0.280558	0.00252713	0.199549	0.198453	0.141731	-2.91194	0.0866955	0.383313	0.754934	-0.258853	0.192566
	7	74.6687	6.15413	24.3067	0.534967	0.021015	0.0728073	-0.553708	0.199549	0.0705034	0.0596832	-2.91194	0.0866955	0.263095	0.151217	-0.800303	0.192566
		122.647	24.1949	64.8593	207.922	0.0677771	0.605348	2.28205	1.59743	0.199794	0.645577	2.56101	1.64837	0.399285	0.908443	0.433015	1.59877
		93.6181	12.0034	47.0857	39.5794	0.0351064	0.364136	0.784071	0.837588	0.122514	0.300808	0.435092	0.674665	0.333607	0.569432	-0.0493098	0.617915
		16.3764	6.08902	12.8233	74.5319	0.0200898	0.183955	0.984467	0.566005	0.0614631	0.223745	1.72281	0.676343	0.0577808	0.354408	0.423662	0.453933

## Sheet: stand_POST
filename map	filename mcbf	mean map	variance map	mean mcbf	variance mcbf	VLF	K2(VLF)	Ph(VLF)	TF(VLF)	LF	K2(LF)	Ph(LF)	TF(LF)	HF	K2(HF)	Ph(HF)	TF(HF)
P24001S2	G24001S2	114.337	13.5595	41.5843	15.894	0.0679752	0.281691	-0.112982	0.393939	0.139187	0.335691	-0.94042	0.450371	0.200689	0.274832	-1.15285	0.347662
P24006S2	G24006S2	147.732	14.4164	32.1917	3.62189	0.021711	0.0747237	2.37607	0.18252	0.0723701	0.0283693	1.09497	0.0616138	0.332903	0.534977	0.0275218	0.380672
P24008S2	G24008S2	110.214	29.1061	20.1878	63.0099	0.0207592	0.17424	3.01328	0.973874	0.199289	0.0778848	0.182901	0.228865	0.284401	0.337268	-0.514147	0.575792
P24013S2	G24013S2	97.5919	16.5021	25.9905	7.15105	0.0620476	0.529242	1.39219	0.19532	0.0713548	0.503232	1.43384	0.21109	0.269907	0.0756624	0.00713799	0.148808
	4	97.5919	13.5595	20.1878	3.62189	0.0207592	0.0747237	-0.112982	0.18252	0.0713548	0.0283693	-0.94042	0.0616138	0.200689	0.0756624	-1.15285	0.148808
		147.732	29.1061	41.5843	63.0099	0.0679752	0.529242	3.01328	0.973874	0.199289	0.503232	1.43384	0.450371	0.332903	0.534977	0.0275218	0.575792
		117.468	18.396	29.9885	22.4192	0.0431233	0.264974	1.66714	0.436413	0.12055	0.236294	0.442824	0.237985	0.271975	0.305685	-0.408085	0.363233
		21.3962	7.24619	9.15344	27.5477	0.0253928	0.195401	1.36126	0.371149	0.0613421	0.223205	1.06275	0.16023	0.0546279	0.189239	0.556204	0.174839
