# Supplementary material for: Evaluation of the impact of surgical aortic valve replacement on short-term cardiovascular and cerebrovascular controls through spontaneous variability analysis
Source: PLoS One. 2020 Dec 10;15(12):e0243869. doi: 10.1371/journal.pone.0243869 (PMC7728248; doi:10.1371/journal.pone.0243869)
Supplement: S1 Dataset — It contains spectral, cross-spectral, complexity indexes as well as the result of the test checking for the presence of nonlinear dynamics computed at REST and during STAND before and after SAVR. (ZIP) [file pone.0243869.s002.zip › DAP_NL.xls]

## Sheet: rest_PRE
filename	mean	variance	Lott	NCI (nlp)			NL
D2401S1	67.4809	4.39553	4	0.427557			0
D2402S1	52.5784	8.38239	4	0.65289			0
D2403S1	17.4392	23.1016	9	0.720443			0
D2405S1	83.1195	3.9135	13	0.716099			1
D2406S1	77.6777	2.25289	3	0.470908			0
D2407S1	52.4596	10.6817	3	0.286606			1
D2408S1	79.9651	17.7106	5	0.357821			1
D2409S1	75.1833	7.0744	6	0.611907			1
D2411S1	83.8917	35.8324	4	0.30645			1
D2412s1	70.9943	11.085	4	0.264884			1
D2413s1	68.5719	4.01351	3	0.343444			0
D2414s1	94.2336	8.4615	4	0.442643			1
	17.4392	2.25289	3	0.264884		conta	12
	94.2336	35.8324	13	0.720443		# NL	7	5
	68.6329	11.4088	5.16667	0.466804		fraz NL	0.583333
	20.2221	9.78914	2.97973	0.167971		perc NL	58.3333

## Sheet: stand_PRE
filename	mean	variance	Lott	NCI (nlp)			NL
D2401S1	67.8388	9.93937	3	0.297929			0
D2402S1	101.954	14.1326	3	0.230362			0
D2403S1	65.5187	30.0563	5	0.490094			0
D2405S1	79.961	4.41727	4	0.704991			0
D2406S1	58.0804	4.20871	3	0.456557			0
D2407S1	57.6386	5.94923	4	0.362871			0
D2408S1	90.208	17.9032	4	0.503303			1
D2409S1	82.6159	10.09	13	0.287636			1
D2411S1	59.0875	54.8193	3	0.240033			0
D2412s1	66.6109	9.29889	3	0.410886			0
D2413s1	96.2925	4.91589	4	0.394412			0
D2414s1	109.464	35.3099	2	0.466317			0
	57.6386	4.20871	2	0.230362		conta	12
	109.464	54.8193	13	0.704991		# NL	2	10
	77.9391	16.7534	4.25	0.403783		fraz NL	0.166667
	18.1667	15.6418	2.86436	0.134222		perc NL	16.6667

## Sheet: rest_POST
filename	mean	variance	Lott	NCI (nlp)			NL
D2401S2	102.229	3.5896	5	0.565349			0
D2402S2	91.239	7.55576	4	0.554231			0
D2403S2	81.4289	8.81959	6	0.365439			1
D2406S2	68.8166	1.46273	4	0.472816			0
D2408S2	68.9498	6.80825	7	0.557427			1
D2409S2	58.4851	9.14485	6	0.59615			1
D2411S2	61.3312	4.8735	7	0.667747			0
D2413S2	74.6983	2.73647	7	0.724963			0
	58.4851	1.46273	4	0.365439		conta	8
	102.229	9.14485	7	0.724963		# NL	3	5
	75.8973	5.62384	5.75	0.563015		fraz NL	0.375
	14.9978	2.88093	1.28174	0.11057		perc NL	37.5

## Sheet: stand_POST
filename	mean	variance	Lott	NCI (nlp)			NL
D2401S2	98.6952	7.21926	4	0.559824			0
D2403S2	110.982	4.2329	7	0.702749			1
D2406S2	132.117	10.1815	4	0.882725			0
D2408S2	90.3938	15.2978	5	0.69228			0
D2409S2	70.0049	24.5346	4	0.275026			1
D2413S2	83.3235	9.85073	4	0.399517			0
	70.0049	4.2329	4	0.275026		conta	6
	132.117	24.5346	7	0.882725		# NL	2	4
	97.586	11.8862	4.66667	0.585353		fraz NL	0.333333
	21.8584	7.19757	1.21106	0.22142		perc NL	33.3333
