# Supplementary material for: Evaluation of the impact of surgical aortic valve replacement on short-term cardiovascular and cerebrovascular controls through spontaneous variability analysis
Source: PLoS One. 2020 Dec 10;15(12):e0243869. doi: 10.1371/journal.pone.0243869 (PMC7728248; doi:10.1371/journal.pone.0243869)
Supplement: S1 Dataset — It contains spectral, cross-spectral, complexity indexes as well as the result of the test checking for the presence of nonlinear dynamics computed at REST and during STAND before and after SAVR. (ZIP) [file pone.0243869.s002.zip › DAP_PSD.xls]

## Sheet: rest_PRE
filename	mean	variance	VLF	LFa	Lfnu	LF [Hn]	HFa	HFnu	HF [Hz]
D2401S1	67.4809	4.39553	2.98579	0.913162	64.775	0.123976	0.346031	24.5456	0.314047
D2402S1	52.5784	8.38239	0	5.71979	68.2358	0.0406137	2.34817	28.0131	0.274898
D2403S1	17.4392	23.1016	2.85409	12.773	63.0845	0.0962337	5.1846	25.6061	0.253796
D2405S1	83.1195	3.9135	1.60459	0.234464	10.1547	0.14292	0.838338	36.3087	0.345849
D2406S1	77.6777	2.25289	1.53213	0.359251	49.843	0.075559	0.333581	46.2815	0.255915
D2407S1	52.4596	10.6817	7.13196	2.69594	75.9469	0.0753194	0.731776	20.6147	0.262749
D2408S1	79.9651	17.7106	12.96	0.129588	2.72785	0.0832421	3.83747	80.7794	0.25621
D2409S1	75.1833	7.0744	0	4.59175	64.9065	0.0513518	2.00023	28.2741	0.305643
D2411S1	83.8917	35.8324	30.0799	0	0	0	4.82061	83.7997	0.245971
D2412s1	70.9943	11.085	8.8665	1.4251	64.2366	0.0897307	0.608161	27.4129	0.282516
D2413s1	68.5719	4.01351	3.19741	0.55411	67.8968	0.0880065	0.261995	32.1031	0.322238
D2414s1	94.2336	8.4615	6.00317	0	0	0	2.14516	87.2609	0.208133
	17.4392	2.25289	0	0	0	0	0.261995	20.6147	0.208133
	94.2336	35.8324	30.0799	12.773	75.9469	0.14292	5.1846	87.2609	0.345849
	68.6329	11.4088	6.43463	2.44968	44.3173	0.072246	1.95468	43.4167	0.277331
	20.2221	9.78914	8.38631	3.76081	31.0063	0.0435031	1.78427	25.3193	0.038538

## Sheet: stand_PRE
filename	mean	variance	VLF	LFa	Lfnu	LF [Hn]	HFa	HFnu	HF [Hz]
D2401S1	67.8388	9.93937	8.03944	0.957851	50.4151	0.100484	0.593384	31.2319	0.265313
D2402S1	101.954	14.1326	13.6157	0	0	0	0.368776	71.3451	0.333149
D2403S1	65.5187	30.0563	10.2246	13.2571	66.8478	0.0862559	5.09281	25.6801	0.25206
D2405S1	79.961	4.41727	2.26612	0.985082	45.7932	0.132201	0.934094	43.4229	0.369268
D2406S1	58.0804	4.20871	2.11032	1.28458	61.2172	0.0820338	0.388701	18.5238	0.284432
D2407S1	57.6386	5.94923	3.10175	2.20795	77.5406	0.0576724	0.562196	19.7436	0.277458
D2408S1	90.208	17.9032	12.2187	2.4689	43.4323	0.135628	2.17119	38.195	0.268129
D2409S1	82.6159	10.09	7.68473	1.11434	46.3282	0.0990376	1.13196	47.0603	0.272681
D2411S1	59.0875	54.8193	48.7651	0	0	0	5.20106	85.9072	0.261016
D2412s1	66.6109	9.29889	7.68455	0.598953	37.102	0.0791614	1.01468	62.8539	0.308392
D2413s1	96.2925	4.91589	2.35454	1.99775	77.9961	0.0764134	0.299327	11.6863	0.239649
D2414s1	109.464	35.3099	16.9903	11.7603	64.1949	0.0926641	5.65151	30.8495	0.274099
	57.6386	4.20871	2.11032	0	0	0	0.299327	11.6863	0.239649
	109.464	54.8193	48.7651	13.2571	77.9961	0.135628	5.65151	85.9072	0.369268
	77.9391	16.7534	11.2546	3.05273	47.5723	0.0784626	1.95081	40.5416	0.283804
	18.1667	15.6418	12.7686	4.4957	25.8027	0.0427347	2.09332	22.7885	0.0365146

## Sheet: rest_POST
filename	mean	variance	VLF	LFa	Lfnu	LF [Hn]	HFa	HFnu	HF [Hz]
D2401S2	102.229	3.5896	1.66841	0	0	0	0.183725	9.56302	0.168727
D2402S2	91.239	7.55576	4.68702	0	0	0	1.233	42.9803	0.330333
D2403S2	81.4289	8.81959	2.21925e-06	1.32196	14.9889	0.0600098	7.21949	81.8575	0.354612
D2406S2	68.8166	1.46273	1.1034	0	0	0	0.230462	64.1359	0.319822
D2408S2	68.9498	6.80825	3.45436	0	0	0	3.04079	90.6648	0.250513
D2409S2	58.4851	9.14485	4.60094	1.0388	22.8613	0.080747	2.70996	59.6394	0.249093
D2411S2	61.3312	4.8735	0	3.28437	67.3923	0.0502012	0.749916	15.3876	0.264198
D2413S2	74.6983	2.73647	0	1.31538	48.0686	0.0617928	0.305651	11.1695	0.261763
	58.4851	1.46273	0	0	0	0	0.183725	9.56302	0.168727
	102.229	9.14485	4.68702	3.28437	67.3923	0.080747	7.21949	90.6648	0.354612
	75.8973	5.62384	1.93927	0.870063	19.1639	0.0315939	1.95912	46.9248	0.274882
	14.9978	2.88093	2.03486	1.15189	25.8058	0.0347941	2.39848	32.2399	0.0588767

## Sheet: stand_POST
filename	mean	variance	VLF	LFa	Lfnu	LF [Hn]	HFa	HFnu	HF [Hz]
D2401S2	98.6952	7.21926	4.18534	0.8033	26.4773	0.09708	0.734359	24.205	0.276254
D2403S2	110.982	4.2329	0	2.45656	58.0349	0.0603476	1.44907	34.2335	0.313322
D2406S2	132.117	10.1815	0.311582	4.36544	44.2296	0.0796977	3.30185	33.4536	0.273011
D2408S2	90.3938	15.2978	9.01755	0	0	0	5.06082	80.5825	0.240861
D2409S2	70.0049	24.5346	20.9104	0	0	0	3.24534	89.5458	0.260488
D2413S2	83.3235	9.85073	0	8.1321	82.5533	0.0578006	0.751378	7.62764	0.324706
	70.0049	4.2329	0	0	0	0	0.734359	7.62764	0.240861
	132.117	24.5346	20.9104	8.1321	82.5533	0.09708	5.06082	89.5458	0.324706
	97.586	11.8862	5.73748	2.62623	35.2158	0.0491543	2.4238	44.9413	0.28144
	21.8584	7.19757	8.23	3.17759	32.8617	0.04065	1.73211	32.6459	0.0318497
