# Supplementary material for: Evaluation of the impact of surgical aortic valve replacement on short-term cardiovascular and cerebrovascular controls through spontaneous variability analysis
Source: PLoS One. 2020 Dec 10;15(12):e0243869. doi: 10.1371/journal.pone.0243869 (PMC7728248; doi:10.1371/journal.pone.0243869)
Supplement: S1 Dataset — It contains spectral, cross-spectral, complexity indexes as well as the result of the test checking for the presence of nonlinear dynamics computed at REST and during STAND before and after SAVR. (ZIP) [file pone.0243869.s002.zip › HP_NL.xls]

## Sheet: rest_PRE
filename	mean	variance	log10(var)	Lott	NCI (nlp)			NL
T2401S1	879.971	380.183	2.57999	2	0.221059			0
T2402S1	910.095	3788.47	3.57846	4	0.393302			0
T2403S1	866.166	7799.73	3.89208	4	0.576169			1
T2405S1	769.748	84.8991	1.9289	9	0.454811			1
T2406S1	954.87	158.297	2.19947	5	0.278236			0
T2407S1	1055.21	964.735	2.98441	3	0.283208			1
T2408S1	927.81	707.777	2.8499	3	0.283074			0
T2409S1	913.414	1222.67	3.08731	7	0.605555			1
T2411S1	864.053	198.998	2.29885	3	0.23909			1
T2412s1	1100.83	1179.32	3.07163	5	0.829871			1
T2413s1	1072.69	694.397	2.84161	3	0.312184			0
T2414s1	935.89	931.924	2.96938	2	0.268537			0
	769.748	84.8991	1.9289	2	0.221059		conta	12
	1100.83	7799.73	3.89208	9	0.829871		# NL	6	6
	937.562	1509.28	2.85683	4.16667	0.395425		fraz NL	0.5
	96.5171	2210.26	0.556134	2.08167	0.187306		perc NL	50

## Sheet: stand_PRE
filename	mean	variance	log10(var)	Lott	NCI (nlp)			NL
T2401S1	783.672	201.797	2.30491	4	0.279779			0
T2402S1	755.961	779.26	2.89168	8	0.706755			0
T2403S1	797.622	10279.7	4.01198	3	0.453755			1
T2405S1	747.892	49.9644	1.69866	5	0.558058			0
T2406S1	792.402	113.144	2.05363	7	0.386477			0
T2407S1	1023.49	988.575	2.99501	3	0.30995			0
T2408S1	869.581	800.115	2.90315	3	0.381335			0
T2409S1	858.521	652.675	2.8147	4	0.434986			0
T2411S1	832.194	266.43	2.42558	3	0.379105			0
T2412s1	1073.18	839.62	2.92408	4	0.671412			1
T2413s1	881.109	615.629	2.78932	4	0.198878			0
T2414s1	845.367	1070.95	3.02977	4	0.158852			0
	747.892	49.9644	1.69866	3	0.158852		conta	12
	1073.18	10279.7	4.01198	8	0.706755		# NL	2	10
	855.082	1388.15	2.73687	4.33333	0.409945		fraz NL	0.166667
	100.494	2821.29	0.580124	1.61433	0.169974		perc NL	16.6667

## Sheet: rest_POST
filename	mean	variance	log10(var)	Lott	NCI (nlp)			NL
T2401S2	614.329	1.083	0.0346293	7	0.725837			0
T2402S2	554.258	50.0494	1.6994	11	0.482026			1
T2403S2	755.154	88.9128	1.94896	6	0.54707			1
T2406S2	780.654	59.3046	1.77309	6	0.229013			0
T2408S2	851.483	165.63	2.21914	10	0.555427			1
T2409S2	924.829	42.5284	1.62868	8	0.322788			1
T2411S2	688.531	44.3352	1.64675	4	0.52233			0
T2413S2	613.077	7.47996	0.873899	7	0.639566			0
	554.258	1.083	0.0346293	4	0.229013		conta	8
	924.829	165.63	2.21914	11	0.725837		# NL	4	4
	722.789	57.4154	1.47807	7.375	0.503007		fraz NL	0.5
	128.26	51.8512	0.697611	2.26385	0.16096		perc NL	50

## Sheet: stand_POST
filename	mean	variance	log10(var)	Lott	NCI (nlp)			NL
T2401S2	514.894	3.53039	0.547823	9	0.89238			0
T2403S2	723.253	81.9115	1.91334	6	0.504173			1
T2406S2	690.893	25.227	1.40187	6	0.610806			0
T2408S2	800.294	175.493	2.24426	4	0.439313			0
T2409S2	875.246	72.4181	1.85985	4	0.701601			1
T2413S2	537.222	15.4567	1.18912	5	0.275679			0
	514.894	3.53039	0.547823	4	0.275679		conta	6
	875.246	175.493	2.24426	9	0.89238		# NL	2	4
	690.3	62.3394	1.52604	5.66667	0.570659		fraz NL	0.333333
	142.541	63.7529	0.610429	1.8619	0.214917		perc NL	33.3333
