# Supplementary material for: Evaluation of the impact of surgical aortic valve replacement on short-term cardiovascular and cerebrovascular controls through spontaneous variability analysis
Source: PLoS One. 2020 Dec 10;15(12):e0243869. doi: 10.1371/journal.pone.0243869 (PMC7728248; doi:10.1371/journal.pone.0243869)
Supplement: S1 Dataset — It contains spectral, cross-spectral, complexity indexes as well as the result of the test checking for the presence of nonlinear dynamics computed at REST and during STAND before and after SAVR. (ZIP) [file pone.0243869.s002.zip › HP_PSD.xls]

## Sheet: rest_PRE
filename	mean	variance	log10(variance)	VLF	LFa	Lfnu	LF [Hn]	HFa	log10(HFa)	HFnu	HF [Hz]	LF/HF
T2401S1	879.971	380.183	2.57999	357.195	5.80099	25.2345	0.122615	12.7673	1.1061	55.5384	0.304556	0.454363
T2402S1	910.095	3788.47	3.57846	3117.82	0	0	0	638.382	2.80508	95.1882	0.244848	0
T2405S1	769.748	84.8991	1.9289	46.2658	0	0	0	33.4814	1.5248	86.6647	0.34409	0
T2406S1	954.87	158.297	2.19947	139.865	0	0	0	15.4949	1.19019	84.0632	0.221046	0
T2407S1	1055.21	964.735	2.98441	418.581	482.849	88.4088	0.0723257	56.748	1.75395	10.3905	0.259428	8.50864
T2408S1	927.81	707.777	2.8499	652.866	0	0	0	34.8994	1.54282	63.5567	0.276415	0
T2409S1	913.414	1222.67	3.08731	439.194	369.398	47.1486	0.0867972	348.87	2.54266	44.5284	0.270533	1.05884
T2411S1	864.053	198.998	2.29885	182.303	8.0805	48.4008	0.11173	0		0
T2412s1	1100.83	1179.32	3.07163	368.098	121.414	14.9669	0.128478	640.131	2.80627	78.9098	0.284171	0.189671
T2413s1	1072.69	694.397	2.84161	517.369	129.292	73.0347	0.0921705	47.7366	1.67885	26.9655	0.294159	2.70845
T2414s1	935.89	931.924	2.96938	848.473	0	0	0	72.8819	1.86262	87.3353	0.216028	0
	769.748	84.8991	1.9289	46.2658	0	0	0	0	1.1061	0	0.216028	0
	1100.83	3788.47	3.57846	3117.82	482.849	88.4088	0.128478	640.131	2.80627	95.1882	0.34409	8.50864
	944.053	937.425	2.76272	644.366	101.53	27.0177	0.0558287	172.854	1.88133	57.5582	0.271527	1.292
	98.443	1028.13	0.472542	851.672	169.635	32.4763	0.0556771	249.78	0.625755	33.1538	0.0387871	2.67506

## Sheet: stand_PRE
filename	mean	variance	log10(variance)	VLF	LFa	Lfnu	LF [Hn]	HFa	log10(HFa)	HFnu	HF [Hz]	LF/HF
T2401S1	783.672	201.797	2.30491	189.606	0	0	0.105743	11.0091	1.04175	90.3096	0.292445	0
T2402S1	755.961	779.26	2.89168	0	450.651	57.8306	0.0473107	264.998	2.42324	34.0063	0.255268	1.70058
T2405S1	747.892	49.9644	1.69866	32.3424	1.63206	9.26147	0.0676432	8.76985	0.942992	49.7665	0.329329	0.186099
T2406S1	792.402	113.144	2.05363	40.0017	0	0	0.0436968	8.97099	0.95284	12.2652	0.240216	0
T2407S1	1023.49	988.575	2.99501	932.743	0	0	0.109499	68.1394	1.8334	100	0.265275	0
T2408S1	869.581	800.115	2.90315	0	756.404	94.5369	0.0758258	32.0411	1.50571	4.00456	0.287328	23.6073
T2409S1	858.521	652.675	2.8147	408.484	140.564	57.5632	0.0775148	67.3439	1.8283	27.5784	0.308687	2.08726
T2411S1	832.194	266.43	2.42558	223.103	0	0	0	25.7227	1.41032	59.3677	0.309301	0
T2412s1	1073.18	839.62	2.92408	99.8106	0	0	0	739.81	2.86912	100	0.314801	0
T2413s1	881.109	615.629	2.78932	397.481	191.214	87.6533	0.0785805	17.0514	1.23176	7.81647	0.272997	11.2139
T2414s1	845.367	1070.95	3.02977	245.514	799.984	96.9171	0.0774683	19.1745	1.28272	2.32297	0.261116	41.7213
	747.892	49.9644	1.69866	0	0	0	0	8.76985	0.942992	2.32297	0.240216	0
	1073.18	1070.95	3.02977	932.743	799.984	96.9171	0.109499	739.81	2.86912	100	0.329329	41.7213
	860.306	579.832	2.62095	233.553	212.768	36.7057	0.0621166	114.821	1.57474	44.3125	0.28516	7.31968
	103.676	361.984	0.439122	274.491	312.019	42.3516	0.0365871	220.074	0.618968	38.3503	0.0283877	13.5707

## Sheet: rest_POST
filename	mean	variance	log10(variance)	VLF	LFa	Lfnu	LF [Hn]	HFa	log10(HFa)	HFnu	HF [Hz]	LF/HF
T2401S2	614.329	1.083	0.0346293	0.367413	0.0919127	12.8443	0.134768	0.171172	-0.766568	23.9204	0.293483	0.536962
T2402S2	554.258	50.0494	1.6994	36.5479	0	0	0	6.65025	0.822838	49.2557	0.314324	0
T2403S2	755.154	88.9128	1.94896	0	33.9157	38.1449	0.0495792	47.5402	1.67706	53.4684	0.35867	0.71341
T2406S2	780.654	59.3046	1.77309	52.0751	0.747175	10.335	0.103881	3.33166	0.522661	46.0838	0.28699	0.224265
T2408S2	851.483	165.63	2.21914	37.4661	17.3923	13.5704	0.144434	99.166	1.99636	77.3745	0.264095	0.175385
T2409S2	924.829	42.5284	1.62868	36.9014	0	0	0	4.0421	0.606607	71.8343	0.276389	0
T2411S2	688.531	44.3352	1.64675	59.4223	0	0	0.0504746	2.90187	0.462678	19.2341	0.345144	0
T2413S2	613.077	7.47996	0.873899	4.06899e-05	4.91714	65.7379	0.0566066	0		0
	554.258	1.083	0.0346293	0	0	0	0	0	-0.766568	0	0.264095	0
	924.829	165.63	2.21914	59.4223	33.9157	65.7379	0.144434	99.166	1.99636	77.3745	0.35867	0.71341
	722.789	57.4154	1.47807	27.8475	7.13302	17.5791	0.0674678	20.4754	0.760234	42.6464	0.305585	0.235718
	128.26	51.8512	0.697611	24.32	12.3663	23.1772	0.0555614	35.4968	0.90113	26.5871	0.035415	0.285598

## Sheet: stand_POST
filename	mean	variance	log10(variance)	VLF	LFa	Lfnu	LF [Hn]	HFa	log10(HFa)	HFnu	HF [Hz]	LF/HF
T2401S2	514.894	3.53039	0.547823	0.394899	0.216463	6.90364	0.146644	0.373389	-0.427839	11.9085	0.347747	0.579726
T2403S2	723.253	81.9115	1.91334	49.0961	0	0	0	27.883	1.44534	84.9695	0.348618	0
T2406S2	690.893	25.227	1.40187	13.4038	0	0	0	6.01162	0.778992	50.8459	0.335437	0
T2408S2	800.294	175.493	2.24426	126.259	0	0	0	32.281	1.50895	65.5673	0.241759	0
T2409S2	875.246	72.4181	1.85985	27.5566	0	0	0	35.4257	1.54932	78.9669	0.328019	0
T2413S2	537.222	15.4567	1.18912	13.4894	0	0	0	0.363865	-0.439059	18.4957	0.333077	0
	514.894	3.53039	0.547823	0.394899	0	0	0	0.363865	-0.439059	11.9085	0.241759	0
	875.246	175.493	2.24426	126.259	0.216463	6.90364	0.146644	35.4257	1.54932	84.9695	0.348618	0.579726
	690.3	62.3394	1.52604	38.3667	0.0360772	1.15061	0.0244406	17.0564	0.73595	51.7923	0.322443	0.096621
	142.541	63.7529	0.610429	46.1324	0.0883707	2.8184	0.059867	16.525	0.948602	30.7546	0.040369	0.236672
