# Supplementary material for: Evaluation of the impact of surgical aortic valve replacement on short-term cardiovascular and cerebrovascular controls through spontaneous variability analysis
Source: PLoS One. 2020 Dec 10;15(12):e0243869. doi: 10.1371/journal.pone.0243869 (PMC7728248; doi:10.1371/journal.pone.0243869)
Supplement: S1 Dataset — It contains spectral, cross-spectral, complexity indexes as well as the result of the test checking for the presence of nonlinear dynamics computed at REST and during STAND before and after SAVR. (ZIP) [file pone.0243869.s002.zip › MAP_NL.xls]

## Sheet: rest_PRE
filename	mean	variance	Lott	NCI (nlp)			NL
P24001S1	97.4466	7.64314	3	0.514359			1
P24002S1	79.4094	14.6739	3	0.446419			0
P24005S1	111.838	5.56902	14	0.754979			0
P24006S1	110.044	3.34244	5	0.605623			0
P24007S1	80.0309	16.1538	3	0.326296			0
P24009S1	109.794	16.2278	4	0.617706			0
P24011S1	107.219	27.7655	4	0.467997			0
P24012s1	87.7508	20.1116	5	0.356474			0
P24013s1	86.275	5.84726	2	0.392595			0
P24014s1	117.186	33.9488	3	0.451107			1
	79.4094	3.34244	2	0.326296		conta	10
	117.186	33.9488	14	0.754979		# NL	2	8
	98.6994	15.1283	4.6	0.493356		fraz NL	0.2
	14.2797	10.0756	3.43835	0.132658		perc NL	20

## Sheet: stand_PRE
filename	mean	variance	Lott	NCI (nlp)			NL
P24001S1	93.1699	12.1323	3	0.57802			0
P24006S1	75.2664	4.16489	6	0.497272			0
P24007S1	82.5577	13.1687	4	0.297301			0
P24009S1	111.975	19.4635	3	0.375459			1
P24011S1	80.9632	71.0461	3	0.34162			0
P24012s1	83.2594	12.9086	3	0.480862			0
P24013s1	117.14	8.38301	3	0.346696			0
P24014s1	133.119	41.6199	5	0.556901			0
	75.2664	4.16489	3	0.297301		conta	8
	133.119	71.0461	6	0.57802		# NL	1	7
	97.1813	22.8609	3.75	0.434266		fraz NL	0.125
	20.9617	22.5278	1.16496	0.107115		perc NL	12.5

## Sheet: rest_POST
filename	mean	variance	Lott	NCI (nlp)			NL
P24001S2	122.647	8.61349	10	0.680149			0
P24002S2	103.668	15.1765	4	0.449207			1
P24006S2	95.018	7.25305	10	0.749779			0
P24008S2	91.9332	24.2273	7	0.563694			1
P24009S2	74.6688	11.7718	4	0.694117			1
P24011S2	76.4618	12.451	5	0.737891			0
P24013S2	90.9303	11.6459	11	0.910631			0
	74.6688	7.25305	4	0.449207		conta	7
	122.647	24.2273	11	0.910631		# NL	3	4
	93.6181	13.0199	7.28571	0.683638		fraz NL	0.428571
	16.3764	5.57823	3.03942	0.146236		perc NL	42.8571

## Sheet: stand_POST
filename	mean	variance	Lott	NCI (nlp)			NL
P24001S2	114.337	13.5666	3	0.728852			0
P24006S2	147.732	18.3697	4	0.842724			0
P24008S2	110.214	35.7291	3	0.8032			1
P24013S2	97.5919	16.6339	16	0.578293			0
	97.5919	13.5666	3	0.578293		conta	4
	147.732	35.7291	16	0.842724		# NL	1	3
	117.468	21.0748	6.5	0.738267		fraz NL	0.25
	21.3962	9.96928	6.35085	0.11663		perc NL	25
