# Supplementary material for: Evaluation of the impact of surgical aortic valve replacement on short-term cardiovascular and cerebrovascular controls through spontaneous variability analysis
Source: PLoS One. 2020 Dec 10;15(12):e0243869. doi: 10.1371/journal.pone.0243869 (PMC7728248; doi:10.1371/journal.pone.0243869)
Supplement: S1 Dataset — It contains spectral, cross-spectral, complexity indexes as well as the result of the test checking for the presence of nonlinear dynamics computed at REST and during STAND before and after SAVR. (ZIP) [file pone.0243869.s002.zip › MAP_PSD.xls]

## Sheet: rest_PRE
filename	mean	variance	VLF	LF1a	LF1nu	LF1%	LF1 [Hz]	LF2a	LF2nu	LF2%	LF2 [Hz]	HFa	HFnu	HF%	HF [Hz]
P24001S1	97.4466	7.31212	4.29582	0	0	0	0	1.83115	60.7085	25.0427	0.124514	0.797029	26.4241	10.9001	0.339356
P24002S1	79.4094	14.5756	0	12.6631	86.8788	86.8788	0.0382598	0.497804	3.41533	3.41533	0.187464	0.949255	6.51264	6.51264	0.330181
P24005S1	111.838	5.35834	0	2.40065	44.8022	44.8022	0.0365231	0.372919	6.95961	6.95961	0.133206	1.7092	31.8979	31.8979	0.347084
P24006S1	110.044	3.34685	2.1073	0	0	0	0	0.561741	45.318	16.7842	0.113856	0.563182	45.4343	16.8272	0.310553
P24007S1	80.0309	16.0952	0	14.3053	88.879	88.879	0.0366471	1.07621	6.68653	6.68653	0.164383	0.572963	3.55984	3.55984	0.344126
P24009S1	109.793	15.9368	6.60315	0	0	0	0	6.22455	66.6893	39.0577	0.102891	2.50884	26.8795	15.7424	0.287269
P24011S1	107.219	25.0992	15.8442	0	0	0	0	4.17772	45.1404	16.6448	0.113254	4.23762	45.7877	16.8835	0.294287
P24012s1	87.7508	19.6303	14.0536	0	0	0	0	3.52266	63.1673	17.945	0.0883765	1.57431	28.2301	8.01979	0.290185
P24013s1	86.275	5.83017	3.12361	0	0	0	0	2.34824	86.7613	40.2775	0.0949421	0.190081	7.02299	3.26031	0.28881
P24014s1	117.186	33.2935	0	19.4858	58.5275	58.5274	0.0288236	8.44344	25.3606	25.3606	0.117203	4.33583	13.0231	13.0231	0.251708
	79.4094	3.34685	0	0	0	0	0	0.372919	3.41533	3.41533	0.0883765	0.190081	3.55984	3.26031	0.251708
	117.186	33.2935	15.8442	19.4858	88.879	88.879	0.0382598	8.44344	86.7613	40.2775	0.187464	4.33583	45.7877	31.8979	0.347084
	98.6994	14.6478	4.60277	4.88548	27.9087	27.9087	0.0140253	2.90564	41.0207	19.8174	0.124009	1.74383	23.4772	12.6627	0.308356
	14.2797	9.60931	5.89672	7.54082	38.1388	38.1388	0.0182709	2.7121	29.1795	12.8079	0.0308527	1.50035	15.4853	8.48867	0.0312435

## Sheet: stand_PRE
filename	mean	variance	VLF	LF1a	LF1nu	LF1%	LF1 [Hz]	LF2a	LF2nu	LF2%	LF2 [Hz]	HFa	HFnu	HF%	HF [Hz]
P24001S1	93.1699	11.9728	7.19204	0	0	0	0	2.35762	49.3148	19.6915	0.147339	1.21138	25.3386	10.1177	0.28181
P24006S1	75.2664	4.1539	1.99872	0.187254	8.68854	4.5079	0.0420063	0.194387	9.0195	4.67962	0.143351	0.477274	22.1454	11.4898	0.257835
P24007S1	82.5577	10.8591	5.47502	4.59881	85.4146	42.3497	0.0605313	0	0	0	0	0.672373	12.4881	6.19177	0.276478
P24009S1	111.975	18.3	11.8115	0	0	0	0	4.43678	68.3782	24.2446	0.107907	1.4813	22.8294	8.09452	0.316631
P24011S1	80.9632	70.5975	52.6659	0	0	0	0	14.1339	78.8214	20.0204	0.155568	1.35064	7.53221	1.91316	0.276716
P24012s1	83.2594	12.8474	9.19014	0	0	0	0	2.19758	60.089	17.1053	0.136671	1.19253	32.6077	9.28231	0.257828
P24013s1	117.14	8.35936	4.37443	0	0	0	0	3.39502	85.1965	40.6134	0.0878291	0.434602	10.9061	5.19899	0.335967
P24014s1	133.119	41.4991	16.1508	0	0	0	0	17.5764	69.3394	42.3536	0.0972087	6.22734	24.5671	15.006	0.287284
	75.2664	4.1539	1.99872	0	0	0	0	0	0	0	0	0.434602	7.53221	1.91316	0.257828
	133.119	70.5975	52.6659	4.59881	85.4146	42.3497	0.0605313	17.5764	85.1965	42.3536	0.155568	6.22734	32.6077	15.006	0.335967
	97.1813	22.3237	13.6073	0.598258	11.7629	5.8572	0.0128172	5.53646	52.5199	21.0886	0.109484	1.63093	19.8018	8.41178	0.286318
	20.9617	22.5761	16.3972	1.6178	29.9147	14.8293	0.0242438	6.6021	31.6501	15.0063	0.0507821	1.90027	8.57887	4.03925	0.0273002

## Sheet: rest_POST
filename	mean	variance	VLF	LF1a	LF1nu	LF1%	LF1 [Hz]	LF2a	LF2nu	LF2%	LF2 [Hz]	HFa	HFnu	HF%	HF [Hz]
P24001S2	122.647	8.49936	1.58489	1.95826	28.3212	23.0401	0.0699834	0.5267	7.61736	6.19694	0.172917	0.476397	6.88987	5.6051	0.286882
P24002S2	103.668	14.921	0.00421187	8.22133	55.1147	55.0992	0.0303318	0	0	0	0	2.28611	15.3258	15.3215	0.248665
P24006S2	95.018	6.15413	1.95261	0	0	0	0	1.01551	24.1701	16.5013	0.164124	2.16609	51.5551	35.1974	0.300851
P24008S2	91.9331	24.1949	9.39861	0	0	0	0	2.69476	18.2124	11.1377	0.162338	10.048	67.9088	41.5293	0.261688
P24009S2	74.6688	11.1195	4.54686	0	0	0	0	2.25338	34.2842	20.2651	0.146523	3.78344	57.5633	34.0252	0.302287
P24011S2	76.4618	11.3237	4.59143	0	0	0	0	3.77782	56.1151	33.3621	0.17394	1.4124	20.9795	12.4729	0.380172
P24013S2	90.9303	7.8109	1.74295	0	0	0	0	1.33041	21.9252	17.0328	0.1408	2.6558	43.7678	34.0013	0.385637
	74.6688	6.15413	0.00421187	0	0	0	0	0	0	0	0	0.476397	6.88987	5.6051	0.248665
	122.647	24.1949	9.39861	8.22133	55.1147	55.0992	0.0699834	3.77782	56.1151	33.3621	0.17394	10.048	67.9088	41.5293	0.385637
	93.6181	12.0033	3.40308	1.45423	11.9194	11.1627	0.0143307	1.65694	23.1892	14.928	0.137235	3.26117	37.7129	25.4504	0.309454
	16.3763	6.08902	3.11942	3.07196	21.7762	21.1916	0.0270188	1.3211	18.3247	10.7133	0.0617874	3.16288	23.3286	13.9345	0.0538772

## Sheet: stand_POST
filename	mean	variance	VLF	LF1a	LF1nu	LF1%	LF1 [Hz]	LF2a	LF2nu	LF2%	LF2 [Hz]	HFa	HFnu	HF%	HF [Hz]
P24001S2	114.337	13.5595	6.26576	0	0	0	0	0	0	0	0	3.95194	54.183	29.1453	0.219227
P24006S2	147.732	14.4164	4.77703	0	0	0	0	4.41263	45.7769	30.6083	0.129168	3.28876	34.1178	22.8126	0.347558
P24008S2	110.214	29.1061	11.3351	0	0	0	0	0	0	0	0	17.2597	97.1225	59.2991	0.278239
P24013S2	97.5919	16.5021	0	11.3545	68.8062	68.8063	0.0589986	0	0	0	0	2.78678	16.8874	16.8874	0.317581
	97.5919	13.5595	0	0	0	0	0	0	0	0	0	2.78678	16.8874	16.8874	0.219227
	147.732	29.1061	11.3351	11.3545	68.8062	68.8063	0.0589986	4.41263	45.7769	30.6083	0.129168	17.2597	97.1225	59.2991	0.347558
	117.468	18.396	5.59446	2.83862	17.2016	17.2016	0.0147497	1.10316	11.4442	7.65207	0.032292	6.82178	50.5777	32.0361	0.290651
	21.3962	7.24619	4.66802	5.67723	34.4031	34.4031	0.0294993	2.20631	22.8884	15.3041	0.0645841	6.97492	34.5706	18.8519	0.055435
