# Supplementary material for: Evaluation of the impact of surgical aortic valve replacement on short-term cardiovascular and cerebrovascular controls through spontaneous variability analysis
Source: PLoS One. 2020 Dec 10;15(12):e0243869. doi: 10.1371/journal.pone.0243869 (PMC7728248; doi:10.1371/journal.pone.0243869)
Supplement: S1 Dataset — It contains spectral, cross-spectral, complexity indexes as well as the result of the test checking for the presence of nonlinear dynamics computed at REST and during STAND before and after SAVR. (ZIP) [file pone.0243869.s002.zip › MCBF_NL.xls]

## Sheet: rest_PRE
filename	mean	variance	Lott	NCI (nlp)			NL
G24001S1	37.9071	4.68864	3	0.986841			0
G24002S1	56.2447	13.2345	3	0.304804			1
F24005S1	56.1201	3.25849	4	0.409186			0
G24006S1	68.4321	23.0674	6	0.897372			0
G24007S1	47.3558	4.08829	5	0.544934			0
G24009S1	37.5469	5.12271	6	0.950951			0
F24011S1	36.5391	2.50632	4	0.553946			0
G24012s1	18.105	6.19086	4	0.38412			0
G24013s1	28.5342	1.86888	3	0.284507			0
G24014s1	57.0936	50.8849	5	0.695703			0
	18.105	1.86888	3	0.284507		conta	10
	68.4321	50.8849	6	0.986841		# NL	1	9
	44.3879	11.4911	4.3	0.601236		fraz NL	0.1
	15.3447	15.2743	1.1595	0.267754		perc NL	10

## Sheet: stand_PRE
filename	mean	variance	Lott	NCI (nlp)			NL
G24001S1	39.2123	8.48911	6	0.886768			0
G24006S1	48.9086	13.4593	14	0.858408			0
G24007S1	40.5275	9.36141	4	0.868399			0
G24009S1	38.0197	14.4491	11	0.881697			0
F24011S1	34.7497	5.9198	3	0.510244			0
G24012s1	12.5452	2.03239	16	0.968276			0
G24013s1	20.6994	2.1823	7	0.558875			0
G24014s1	54.5636	44.2153	4	0.898186			0
	12.5452	2.03239	3	0.510244		conta	8
	54.5636	44.2153	16	0.968276		# NL	0	8
	36.1532	12.5136	8.125	0.803857		fraz NL	0
	13.7931	13.6059	4.94072	0.169971		perc NL	0

## Sheet: rest_POST
filename	mean	variance	Lott	NCI (nlp)			NL
G24001S2	55.8016	15.1563	6	0.934995			1
G24002S2	51.3228	40	6	0.772452			1
G24006S2	48.4947	4.35701	8	0.624282			0
G24008S2	44.873	15.5588	9	0.744285			0
G24009S2	39.9415	14.4236	16	0.209035			1
F24011S2	64.8593	19.1029	6	0.56861			1
G24013S2	24.3067	0.534967	6	0.714442			0
	24.3067	0.534967	6	0.209035		conta	7
	64.8593	40	16	0.934995		# NL	4	3
	47.0857	15.5905	8.14286	0.652586		fraz NL	0.571429
	12.8233	12.666	3.67099	0.22765		perc NL	57.1429

## Sheet: stand_POST
filename	mean	variance	Lott	NCI (nlp)			NL
G24001S2	41.5843	15.894	5	0.923845			0
G24006S2	32.1917	3.62189	9	0.829226			0
G24008S2	20.1878	63.0099	3	0.540775			1
G24013S2	25.9905	7.15105	13	0.983143			0
	20.1878	3.62189	3	0.540775		conta	4
	41.5843	63.0099	13	0.983143		# NL	1	3
	29.9885	22.4192	7.5	0.819247		fraz NL	0.25
	9.15343	27.5477	4.43471	0.196171		perc NL	25
