# Supplementary material for: Evaluation of the impact of surgical aortic valve replacement on short-term cardiovascular and cerebrovascular controls through spontaneous variability analysis
Source: PLoS One. 2020 Dec 10;15(12):e0243869. doi: 10.1371/journal.pone.0243869 (PMC7728248; doi:10.1371/journal.pone.0243869)
Supplement: S1 Dataset — It contains spectral, cross-spectral, complexity indexes as well as the result of the test checking for the presence of nonlinear dynamics computed at REST and during STAND before and after SAVR. (ZIP) [file pone.0243869.s002.zip › MCBF_PSD.xls]

## Sheet: rest_PRE
filename	mean	variance	VLF	LF1a	LF1nu	LF1%	LF1 [Hz]	LF2a	LF2nu	LF2%	LF2 [Hz]	HFa	HFnu	HF%	HF [Hz]
G24001S1	37.9071	4.68864	0.602661	0	0	0	0	1.00874	24.6877	21.5145	0.124281	1.08287	26.502	23.0955	0.293929
G24002S1	56.2447	13.2345	11.6621	0	0	0	0	0.539745	34.3251	4.07831	0.154635	0.687273	43.7071	5.19303	0.326954
F24005S1	56.1201	3.25849	0.736158	1.6699	66.2047	51.2477	0.0528107	0.30308	12.0159	9.30126	0.145223	0.480135	19.0354	14.7349	0.321728
G24006S1	68.4321	23.0674	0	7.72049	33.4692	33.4692	0.0292102	2.39386	10.3777	10.3777	0.122202	6.65438	28.8475	28.8475	0.281069
G24007S1	47.3558	4.08829	2.50315	0	0	0	0	0.961684	60.6685	23.5229	0.12042	0.517552	32.6501	12.6594	0.292872
G24009S1	37.5469	5.12271	0.945559	0	0	0	0	2.09264	50.0974	40.8503	0.108054	0.534877	12.8048	10.4413	0.305224
F24011S1	36.5391	2.50632	1.80123	0	0	0	0	0.238615	33.8417	9.52054	0.195889	0.235202	33.3576	9.38434	0.358924
G24012s1	18.105	6.19086	0	5.03808	81.3794	81.3794	0.0220579	0.218547	3.53015	3.53015	0.156851	0.538422	8.69705	8.69705	0.318779
G24013s1	28.5342	1.86888	1.17986	0	0	0	0	0.601213	87.256	32.1696	0.0819794	0.0878099	12.7441	4.69852	0.30994
G24014s1	57.0936	50.8849	0	27.3597	53.768	53.768	0.0348582	10.9198	21.4599	21.4599	0.1248	8.72669	17.1499	17.1499	0.304453
	18.105	1.86888	0	0	0	0	0	0.218547	3.53015	3.53015	0.0819794	0.0878099	8.69705	4.69852	0.281069
	68.4321	50.8849	11.6621	27.3597	81.3794	81.3794	0.0528107	10.9198	87.256	40.8503	0.195889	8.72669	43.7071	28.8475	0.358924
	44.3879	11.4911	1.94307	4.17882	23.4821	21.9864	0.0138937	1.9278	33.826	17.6325	0.133433	1.95452	23.5496	13.4901	0.311387
	15.3447	15.2743	3.5111	8.57456	32.494	30.5979	0.0194751	3.2486	25.863	12.4063	0.0312391	3.07348	11.2362	7.73885	0.0219053

## Sheet: stand_PRE
filename	mean	variance	VLF	LF1a	LF1nu	LF1%	LF1 [Hz]	LF2a	LF2nu	LF2%	LF2 [Hz]	HFa	HFnu	HF%	HF [Hz]
G24001S1	39.2123	8.48911	0	4.1332	48.6882	48.6882	0.0499095	0	0	0	0	2.72121	32.0553	32.0553	0.314292
G24006S1	48.9086	13.4593	2.09648	0	0	0	0	0	0	0	0	3.78205	33.2846	28.1	0.22956
G24007S1	40.5275	9.36141	0	4.5877	49.0065	49.0065	0.0443565	1.09465	11.6932	11.6932	0.159153	2.4567	26.2428	26.2428	0.328221
G24009S1	38.0197	14.4491	5.62988	0	0	0	0	2.56977	29.1384	17.785	0.112354	3.22293	36.5445	22.3054	0.306244
F24011S1	34.7497	5.9198	2.9512	0	0	0	0	1.93054	65.0321	32.6116	0.0994198	0.553372	18.6408	9.34781	0.32413
G24012s1	12.5452	2.03239	0.294267	0	0	0	0	0.541728	31.1675	26.6548	0.119312	0.888308	51.1074	43.7076	0.294966
G24013s1	20.6994	2.1823	1.33088	0	0	0	0	0.33249	39.0512	15.2357	0.100219	0.352144	41.3596	16.1364	0.312604
G24014s1	54.5636	44.2153	4.80542	0	0	0	0	23.2097	58.8931	52.4924	0.11606	9.39513	23.8395	21.2486	0.310331
	12.5452	2.03239	0	0	0	0	0	0	0	0	0	0.352144	18.6408	9.34781	0.22956
	54.5636	44.2153	5.62988	4.5877	49.0065	49.0065	0.0499095	23.2097	65.0321	52.4924	0.159153	9.39513	51.1074	43.7076	0.328221
	36.1532	12.5136	2.13852	1.09011	12.2118	12.2118	0.0117832	3.70986	29.3719	19.5591	0.0883148	2.92148	32.8843	24.893	0.302544
	13.7931	13.6059	2.17664	2.02215	22.6121	22.6121	0.0218687	7.93292	24.7215	17.5424	0.0575581	2.91153	10.3299	10.3903	0.0312202

## Sheet: rest_POST
filename	mean	variance	VLF	LF1a	LF1nu	LF1%	LF1 [Hz]	LF2a	LF2nu	LF2%	LF2 [Hz]	HFa	HFnu	HF%	HF [Hz]
G24001S2	55.8016	15.1563	0	3.02276	19.9439	19.9439	0.0676754	0	0	0	0	1.43868	9.49229	9.49229	0.238985
G24006S2	48.4947	4.35701	2.302	0	0	0	0	0.270495	13.1627	6.20827	0.136603	1.07401	52.2632	24.6502	0.295677
G24008S2	44.873	15.5588	6.4809	0	0	0	0	1.41033	15.5359	9.06453	0.119027	3.70876	40.8549	23.8371	0.260227
G24009S2	39.9415	14.4236	0	12.386	85.8726	85.8726	0.0314549	0.679338	4.70989	4.70989	0.129209	0.959887	6.65496	6.65496	0.303216
F24011S2	64.8593	19.1029	0	0	0	0	0	15.0337	78.6988	78.6988	0.0809423	2.51898	13.1864	13.1864	0.396028
G24013S2	24.3067	0.534967	0.287922	0	0	0	0	0	0	0	0.114328	0	0	0	0
	24.3067	0.534967	0	0	0	0	0	0	0	0	0	0	0	0	0
	64.8593	19.1029	6.4809	12.386	85.8726	85.8726	0.0676754	15.0337	78.6988	78.6988	0.136603	3.70876	52.2632	24.6502	0.396028
	46.3795	11.5223	1.5118	2.56812	17.6361	17.6361	0.0165217	2.89898	18.6846	16.4469	0.0966849	1.61672	20.4086	12.9702	0.249022
	13.8973	7.31362	2.59503	4.95939	34.3676	34.3677	0.0280413	5.96845	30.1186	30.7031	0.0511029	1.3086	21.0227	9.74437	0.133389

## Sheet: stand_POST
filename	mean	variance	VLF	LF1a	LF1nu	LF1%	LF1 [Hz]	LF2a	LF2nu	LF2%	LF2 [Hz]	HFa	HFnu	HF%	HF [Hz]
G24001S2	41.5843	15.894	5.28133	0	0	0	0	0	0	0	0	1.60345	15.1087	10.0883	0.297997
G24006S2	32.1917	3.62189	1.3801	0	0	0	0	0.206435	9.20848	5.69966	0.114168	0.768384	34.2754	21.215	0.297266
G24008S2	20.1878	63.0099	30	4.46438	0	7.08521	0	13.3434	46.7443	21.1767	0.0999933	10.322	36.1597	16.3815	0.297899
G24013S2	25.9905	7.15105	0.334339	0	0	0	0	1.6914	24.8126	23.6525	0.170087	0	0	0	0
	20.1878	3.62189	0.334339	0	0	0	0	0	0	0	0	0	0	0	0
	41.5843	63.0099	30	4.46438	0	7.08521	0	13.3434	46.7443	23.6525	0.170087	10.322	36.1597	21.215	0.297997
	29.9885	22.4192	9.24894	1.1161	0	1.7713	0	3.81031	20.1913	12.6322	0.096062	3.17345	21.386	11.9212	0.223291
	9.15343	27.5477	13.9969	2.23219	0	3.5426	0	6.39989	20.451	11.5771	0.0708304	4.81045	17.1383	9.16049	0.148861
