# Supplementary material for: Evaluation of the impact of surgical aortic valve replacement on short-term cardiovascular and cerebrovascular controls through spontaneous variability analysis
Source: PLoS One. 2020 Dec 10;15(12):e0243869. doi: 10.1371/journal.pone.0243869 (PMC7728248; doi:10.1371/journal.pone.0243869)
Supplement: S1 Dataset — It contains spectral, cross-spectral, complexity indexes as well as the result of the test checking for the presence of nonlinear dynamics computed at REST and during STAND before and after SAVR. (ZIP) [file pone.0243869.s002.zip › R_NL.xls]

## Sheet: rest_PRE
filename	mean	variance	Lott	NCI (nlp)			NL
R24001S1	-0.000164	0	8	0.899483			0
R24002S1	7e-05	1e-06	4	0.781538			1
R24003S1	0.000732	0	12	0.83049			1
R24005S1	-0.000103	0	16	0.915368			0
R24006S1	0.000321	0	15	0.961379			0
R24007S1	0.002007	1e-06	4	0.446372			1
R24008S1	0.002214	0	9	0.738081			0
R24009S1	0.000698	0	6	0.939431			0
R24011S1	0.002676	0	10	0.771466			1
R24012s1	0.000582	0	2	0.97595			0
R24013s1	0.001081	0	5	0.985811			0
R24014s1	1.15779	0.005872	4	0.928673			1
	-0.000164	0	2	0.446372		conta	12
	1.15779	0.005872	16	0.985811		# NL	5	7
	0.0973257	0.0004895	7.91667	0.847837		fraz NL	0.416667
	0.333962	0.00169505	4.58175	0.15203		perc NL	41.6667

## Sheet: stand_PRE
filename	mean	variance	Lott	NCI (nlp)			NL
R24001S1	7.9e-05	0	7	0.979648			0
R24002S1	7e-06	2e-06	4	0.854425			0
R24003S1	0.001163	0	3	0.817049			0
R24005S1	-3.6e-05	0	2	0.942956			0
R24006S1	0.00071	0	7	0.986946			0
R24007S1	0.002443	4e-06	4	0.485733			1
R24008S1	0.004132	0	2	0.938292			0
R24009S1	0.001652	0	5	0.972368			0
R24011S1	0.00363	0	11	0.882854			1
R24012s1	0.001401	0	11	0.931552			1
R24013s1	0.001863	0	9	0.95004			0
R24014s1	1.10262	0.001943	5	0.973307			0
	-3.6e-05	0	2	0.485733		conta	12
	1.10262	0.001943	11	0.986946		# NL	3	9
	0.0933057	0.000162417	5.83333	0.892931		fraz NL	0.25
	0.317856	0.00056074	3.18614	0.138694		perc NL	25

## Sheet: rest_POST
filename	mean	variance	Lott	NCI (nlp)			NL
R24001S2	0.000735	1e-06	6	0.345855			1
R24002S2	0.000216	0	3	0.967102			0
R24003S2	0.000159	0	4	0.933412			0
R24006S2	0.000426	0	9	0.597316			1
R24008S2	5.2e-05	0	11	0.99048			0
R24009S2	-3.7e-05	0	2	0.989792			0
R24011S2	0.000756	0	10	0.963054			0
R24013S2	0.001351	0	15	0.942942			0
	-3.7e-05	0	2	0.345855		conta	8
	0.001351	1e-06	15	0.99048		# NL	2	6
	0.00045725	1.25e-07	7.5	0.841244		fraz NL	0.25
	0.000466266	3.53553e-07	4.50397	0.238676		perc NL	25

## Sheet: stand_POST
filename	mean	variance	Lott	NCI (nlp)			NL
R24001S2	0.001617	1e-06	5	0.68143			0
R24003S2	0.000328	0	3	0.987855			0
R24006S2	0.000607	0	7	0.652183			1
R24008S2	-1.3e-05	0	16	0.946291			1
R24009S2	8.3e-05	0	10	0.983439			0
R24013S2	0.002097	0	8	0.926081			0
	-1.3e-05	0	3	0.652183		conta	6
	0.002097	1e-06	16	0.987855		# NL	2	4
	0.0007865	1.66667e-07	8.16667	0.86288		fraz NL	0.333333
	0.000869908	4.08248e-07	4.53505	0.153898		perc NL	33.3333
