# Supplementary material for: Evaluation of the impact of surgical aortic valve replacement on short-term cardiovascular and cerebrovascular controls through spontaneous variability analysis
Source: PLoS One. 2020 Dec 10;15(12):e0243869. doi: 10.1371/journal.pone.0243869 (PMC7728248; doi:10.1371/journal.pone.0243869)
Supplement: S1 Dataset — It contains spectral, cross-spectral, complexity indexes as well as the result of the test checking for the presence of nonlinear dynamics computed at REST and during STAND before and after SAVR. (ZIP) [file pone.0243869.s002.zip › R_PSD.xls]

## Sheet: rest_PRE
filename	HFnu	HF [Hz]
R24001S1	52.5045	0.29488
R24002S1	72.5106	0.314119
R24003S1	66.6399	0.278054
R24005S1	69.8433	0.294311
R24006S1	57.7904	0.272465
R24007S1	90.9907	0.22574
R24008S1	62.1552	0.264925
R24009S1	53.0035	0.263931
R24011S1	77.0308	0.335688
R24012s1	46.6152	0.278203
R24013s1	69.2718	0.286355
R24014s1	53.8613	0.260514
	46.6152	0.22574
	90.9907	0.335688
	64.3514	0.280765
	12.5706	0.0279577

## Sheet: stand_PRE
filename	HFnu	HF [Hz]
R24001S1	42.9625	0.275331
R24002S1	59.0821	0.337929
R24003S1	83.7036	0.244802
R24005S1	33.1845	0.289571
R24006S1	38.9006	0.291255
R24007S1	87.682	0.245761
R24008S1	46.0877	0.218883
R24009S1	32.7596	0.263233
R24011S1	20.5314	0.222452
R24012s1	53.9627	0.309268
R24013s1	61.61	0.298154
R24014s1	67.0921	0.281506
	20.5314	0.218883
	87.682	0.337929
	52.2966	0.273179
	20.5694	0.0356312

## Sheet: rest_POST
filename	HFnu	HF [Hz]
R24001S2	6.03793	0.251896
R24002S2	23.8088	0.302582
R24003S2	41.3869	0.303812
R24006S2	69.3965	0.286693
R24008S2	79.197	0.267888
R24009S2	50.4836	0.323653
R24011S2	61.3883	0.201801
R24013S2	23.1964	0.373827
	6.03793	0.201801
	79.197	0.373827
	44.3619	0.289019
	25.3985	0.0510346

## Sheet: stand_POST
filename	HFnu	HF [Hz]
R24001S2	6.32883	0.308623
R24003S2	51.2152	0.2701
R24006S2	67.544	0.319746
R24008S2	55.5357	0.327048
R24009S2	52.2934	0.216517
R24013S2	32.0831	0.243508
	6.32883	0.216517
	67.544	0.327048
	44.1667	0.280924
	21.7678	0.0448713
