# Supplementary material for: Evaluation of the impact of surgical aortic valve replacement on short-term cardiovascular and cerebrovascular controls through spontaneous variability analysis
Source: PLoS One. 2020 Dec 10;15(12):e0243869. doi: 10.1371/journal.pone.0243869 (PMC7728248; doi:10.1371/journal.pone.0243869)
Supplement: S1 Dataset — It contains spectral, cross-spectral, complexity indexes as well as the result of the test checking for the presence of nonlinear dynamics computed at REST and during STAND before and after SAVR. (ZIP) [file pone.0243869.s002.zip › SAP_NL.xls]

## Sheet: rest_PRE
filename	mean	variance	Lott	NCI (nlp)			NL
S2401S1	140.303	7.06571	3	0.253222			0
S2402S1	123.123	16.829	6	0.443339			1
S2403S1	119.821	52.8536	4	0.247307			1
S2405S1	151.009	4.61055	10	0.830157			0
S2406S1	159.06	3.38	3	0.390232			0
S2407S1	128.232	30.9105	3	0.241286			0
S2408S1	165.745	28.871	5	0.306498			1
S2409S1	168.347	19.6308	11	0.495339			0
S2411S1	157.761	61.4071	4	0.332286			0
S2412s1	117.447	19.4053	3	0.353475			0
S2413s1	118.463	7.17659	3	0.254774			0
S2414s1	170.344	26.459	4	0.484565			1
	117.447	3.38	3	0.241286		conta	12
	170.344	61.4071	11	0.830157		# NL	4	8
	143.305	23.2166	4.91667	0.38604		fraz NL	0.333333
	21.0174	18.4995	2.77843	0.167208		perc NL	33.3333

## Sheet: stand_PRE
filename	mean	variance	Lott	NCI (nlp)			NL
S2401S1	132.002	25.7982	3	0.482129			0
S2402S1	174.365	17.5356	3	0.415693			1
S2403S1	123.232	59.8897	3	0.264312			0
S2405S1	146.66	12.4238	11	0.448941			0
S2406S1	107.973	6.07311	5	0.443987			0
S2407S1	122.251	7.10992	3	0.268483			0
S2408S1	165.376	30.776	4	0.543717			0
S2409S1	160.201	30.6678	3	0.214058			0
S2411S1	123.651	148.845	2	0.229394			0
S2412s1	112.59	15.9977	3	0.318914			0
S2413s1	148.006	11.1007	3	0.193945			1
S2414s1	182.106	38.837	4	0.436956			1
	107.973	6.07311	2	0.193945		conta	12
	182.106	148.845	11	0.543717		# NL	3	9
	141.535	33.7546	3.91667	0.355044		fraz NL	0.25
	24.8459	39.3806	2.35327	0.119663		perc NL	25

## Sheet: rest_POST
filename	mean	variance	Lott	NCI (nlp)			NL
S2401S2	156.993	11.7485	8	0.454291			1
S2402S2	120.701	25.8429	5	0.347806			1
S2403S2	164.303	53.7646	5	0.254817			1
S2406S2	142.766	7.43741	9	0.577669			1
S2408S2	136.706	54.325	5	0.456288			1
S2409S2	123.031	37.1781	4	0.78602			1
S2411S2	124.013	13.2875	5	0.889331			1
S2413S2	150.659	10.8955	4	0.695345			1
	120.701	7.43741	4	0.254817		conta	8
	164.303	54.325	9	0.889331		# NL	8	0
	139.896	26.8099	5.625	0.557696		fraz NL	1
	16.5935	19.3846	1.84681	0.219813		perc NL	100

## Sheet: stand_POST
filename	mean	variance	Lott	NCI (nlp)			NL
S2401S2	140.649	17.7772	3	0.354579			0
S2403S2	199.748	23.4608	5	0.428269			1
S2406S2	179.942	18.3423	8	0.901132			0
S2408S2	149.874	34.4971	7	0.810059			0
S2409S2	140.546	56.1088	4	0.462019			0
S2413S2	146.414	47.129	4	0.503311			0
	140.546	17.7772	3	0.354579		conta	6
	199.748	56.1088	8	0.901132		# NL	1	5
	159.529	32.8859	5.16667	0.576562		fraz NL	0.166667
	24.5615	15.9586	1.94079	0.223437		perc NL	16.6667
