# Supplementary material for: Evaluation of the impact of surgical aortic valve replacement on short-term cardiovascular and cerebrovascular controls through spontaneous variability analysis
Source: PLoS One. 2020 Dec 10;15(12):e0243869. doi: 10.1371/journal.pone.0243869 (PMC7728248; doi:10.1371/journal.pone.0243869)
Supplement: S1 Dataset — It contains spectral, cross-spectral, complexity indexes as well as the result of the test checking for the presence of nonlinear dynamics computed at REST and during STAND before and after SAVR. (ZIP) [file pone.0243869.s002.zip › SAP_PSD.xls]

## Sheet: rest_PRE
filename	mean	variance	VLF	LFa	Lfnu	LF [Hn]	HFa	HFnu	HF [Hz]
S2401S1	140.303	7.06571	5.64963	0.995129	70.2733	0.112104	0.24412	17.2391	0.268875
S2402S1	123.123	16.829	12.7525	0	0	0	3.88014	95.1846	0.321005
S2403S1	119.821	52.8536	42.7112	3.48927	34.4028	0.119018	5.74752	56.6683	0.300494
S2405S1	151.009	4.61055	1.40335	0	0	0	2.08764	65.0921	0.323422
S2406S1	159.06	3.38	2.29501	0.542773	50.0255	0.081062	0.464654	42.8255	0.230554
S2407S1	128.232	30.9105	28.3488	1.36777	53.3932	0.135553	0.598595	23.3671	0.254912
S2408S1	165.745	28.871	21.4515	2.119	28.5601	0.0933837	4.53888	61.1753	0.263975
S2409S1	168.347	19.6308	13.4315	2.43425	39.2664	0.10229	3.21795	51.9082	0.306145
S2411S1	157.761	61.4071	43.7822	9.74726	55.3039	0.0849967	5.43316	30.8266	0.288863
S2412s1	117.447	19.4053	14.567	2.30091	47.5556	0.0858718	2.19595	45.3863	0.254088
S2413s1	118.463	7.17659	5.31381	1.44893	77.7829	0.0817362	0.413855	22.217	0.289461
S2414s1	170.344	26.459	18.5278	0	0	0	6.99905	88.2467	0.215868
	117.447	3.38	1.40335	0	0	0	0.24412	17.2391	0.215868
	170.344	61.4071	43.7822	9.74726	77.7829	0.135553	6.99905	95.1846	0.323422
	143.305	23.2166	17.5195	2.03711	38.047	0.074668	2.98513	50.0114	0.276472
	21.0174	18.4995	14.4211	2.66887	26.6836	0.0478992	2.34726	25.0456	0.0342826

## Sheet: stand_PRE
filename	mean	variance	VLF	LFa	Lfnu	LF [Hn]	HFa	HFnu	HF [Hz]
S2401S1	132.002	25.7982	14.4698	5.71856	50.4797	0.0673291	4.13172	36.4721	0.279156
S2402S1	174.365	17.5356	14.0223	0	0	0	2.59479	73.8566	0.268772
S2403S1	123.232	59.8897	52.4585	0	0	0	6.29766	84.7458	0.232902
S2405S1	146.66	12.4238	9.36811	0	0	0	2.56098	83.8093	0.33401
S2406S1	107.973	6.07311	2.87469	0.331596	10.3675	0.0834222	0.76191	23.8214	0.267387
S2407S1	122.251	7.10992	6.5498	0.241608	43.1345	0.13128	0.192806	34.422	0.268207
S2408S1	165.376	30.776	16.4434	6.73953	47.0223	0.0637229	5.23953	36.5567	0.240952
S2409S1	160.201	30.6678	20.5274	8.03259	79.2144	0.0703835	1.82875	18.0344	0.279129
S2411S1	123.651	148.845	132.595	0	0	0	13.1539	80.9447	0.194637
S2412s1	112.59	15.9977	13.812	0	0	0	2.18575	100	0.255035
S2413s1	148.006	11.1007	5.23756	5.27439	89.958	0.0686902	0.480544	8.19598	0.258634
S2414s1	182.106	38.837	32.1601	0	0	0	3.66366	54.8713	0.240009
	107.973	6.07311	2.87469	0	0	0	0.192806	8.19598	0.194637
	182.106	148.845	132.595	8.03259	89.958	0.13128	13.1539	100	0.33401
	141.535	33.7546	26.7099	2.19486	26.6814	0.0404023	3.591	52.9775	0.259903
	24.8459	39.3806	36.0068	3.20262	33.78	0.0455985	3.5439	30.6824	0.0333096

## Sheet: rest_POST
filename	mean	variance	VLF	LFa	Lfnu	LF [Hn]	HFa	HFnu	HF [Hz]
S2401S2	156.993	11.7485	6.04814	1.18404	20.7712	0.126918	0.654259	11.4775	0.262059
S2402S2	120.701	25.8429	18.5739	0	0	0	3.48503	47.9438	0.383012
S2403S2	164.303	53.7646	0	5.43692	10.1124	0.0441337	47.241	87.8663	0.36588
S2406S2	142.766	7.43741	1.99402	0	0	0	4.18787	76.9349	0.282235
S2408S2	136.706	54.325	19.0536	0	0	0	31.6622	89.7672	0.241239
S2409S2	123.031	37.1781	16.7829	0	0	0	16.9157	82.9397	0.252584
S2411S2	124.013	13.2875	0	5.09184	38.3205	0.06339	5.99555	45.1217	0.301841
S2413S2	150.659	10.8955	5.86079	0	0	0	1.18242	23.4854	0.163925
	120.701	7.43741	0	0	0	0	0.654259	11.4775	0.163925
	164.303	54.325	19.0536	5.43692	38.3205	0.126918	47.241	89.7672	0.383012
	139.896	26.8099	8.53917	1.4641	8.65051	0.0293053	13.9155	58.1921	0.281597
	16.5935	19.3846	8.29165	2.38268	14.1599	0.0466047	17.0657	30.4818	0.0702017

## Sheet: stand_POST
filename	mean	variance	VLF	LFa	Lfnu	LF [Hn]	HFa	HFnu	HF [Hz]
S2401S2	140.649	17.7772	14.8347	0	0	0	0.971711	33.0232	0.153142
S2403S2	199.748	23.4608	9.12803	0.42929	2.99517	0.130479	11.6411	81.2205	0.363078
S2406S2	179.942	18.3423	0.0646108	7.43715	40.6898	0.0790136	7.59603	41.559	0.332481
S2408S2	149.874	34.4971	12.7782	2.14107	9.85807	0.0793655	13.9414	64.1903	0.212151
S2409S2	140.546	56.1088	36.9723	4.5863	23.9663	0.083947	11.248	58.7779	0.26278
S2413S2	146.414	47.129	26.2813	10	76.983	0.0715446	6.48858	13.7677	0.335334
	140.546	17.7772	0.0646108	0	0	0	0.971711	13.7677	0.153142
	199.748	56.1088	36.9723	10	76.983	0.130479	13.9414	81.2205	0.363078
	159.529	32.8859	16.6765	4.09897	25.7487	0.0740582	8.64782	48.7564	0.276494
	24.5615	15.9586	13.082	4.00761	29.2732	0.0420113	4.65692	24.1499	0.0820213
