# Supplementary material for: Evaluation of the impact of surgical aortic valve replacement on short-term cardiovascular and cerebrovascular controls through spontaneous variability analysis
Source: PLoS One. 2020 Dec 10;15(12):e0243869. doi: 10.1371/journal.pone.0243869 (PMC7728248; doi:10.1371/journal.pone.0243869)
Supplement: S1 Dataset — It contains spectral, cross-spectral, complexity indexes as well as the result of the test checking for the presence of nonlinear dynamics computed at REST and during STAND before and after SAVR. (ZIP) [file pone.0243869.s002.zip › BRS.xls]

## Sheet: rest_PRE
filename sap	filename hp	mean sap	variance sap	mean hp	variance hp	LF	K2(LF)	Ph(LF)	TF(LF)	HF	K2(LF)	Ph(HF)	TF(HF)
S2401S1	T2401S1	140.303	7.06571	879.971	380.183	0.10417	0.178706	-1.92432	2.54946	0.221598	0.265615	-0.0514016	2.31959
S2402S1	T2402S1	123.123	16.829	910.095	3788.47	0.0567707	0.57992	-1.77026	10.8567	0.336962	0.793805	0.209527	7.68846
S2403S1	T2403S1	119.821	52.8536	866.165	7799.73	0.109679	0.188293	-0.734972	14.6509	0.398307	0.419505	1.5953	17.1021
S2405S1	T2405S1	151.009	4.61055	769.748	84.8991	0.0779476	0.197206	-1.76222	2.0196	0.36592	0.803184	-1.47897	4.39943
S2406S1	T2406S1	159.06	3.38	954.87	158.297	0.148362	0.119192	-0.271594	1.66813	0.204216	0.679938	0.80992	4.96418
S2407S1	T2407S1	128.232	30.9105	1055.21	964.735	0.0837116	0.45961	-0.963431	6.34114	0.214807	0.359729	-0.460245	4.1623
S2408S1	T2408S1	165.745	28.871	927.81	707.777	0.0413159	0.605098	-2.50141	7.14183	0.256878	0.695459	0.379126	1.76327
S2409S1	T2409S1	168.347	19.6308	913.413	1222.67	0.0948821	0.464311	-1.6359	5.94924	0.330263	0.892846	-0.526193	9.19393
S2411S1	T2411S1	157.761	61.4071	864.053	198.998	0.0868003	0.507837	0.659291	1.24581	0.391566	0.477916	1.78088	1.13713
S2412s1	T2412s1	117.447	19.4053	1100.83	1179.32	0.0847849	0.243548	-0.534214	2.80367	0.314916	0.395509	0.828816	13.4738
S2413s1	T2413s1	118.464	7.17659	1072.69	694.397	0.0916696	0.42134	-1.95676	7.26921	0.233058	0.198846	0.872058	4.39015
S2414s1	T2414s1	170.344	26.459	935.89	931.924	0.14959	0.330272	-0.905334	2.65879	0.23329	0.540543	-0.218322	3.05988
		117.447	3.38	769.748	84.8991	0.0413159	0.119192	-2.50141	1.24581	0.204216	0.198846	-1.47897	1.13713
		170.344	61.4071	1100.83	7799.73	0.14959	0.605098	0.659291	14.6509	0.398307	0.892846	1.78088	17.1021
		143.305	23.2166	937.562	1509.28	0.0941404	0.357944	-1.19176	5.42954	0.291815	0.543575	0.311709	6.13785
		21.0174	18.4995	96.5171	2210.26	0.0317128	0.169517	0.89151	4.13469	0.0722778	0.226676	0.932639	4.91129

## Sheet: stand_PRE
filename sap	filename hp	mean sap	variance sap	mean hp	variance hp	LF	K2(LF)	Ph(LF)	TF(LF)	HF	K2(LF)	Ph(HF)	TF(HF)
S2401S1	T2401S1	132.002	25.7982	783.672	201.797	0.0723091	0.633455	-2.04694	2.00271	0.238195	0.109095	-0.261526	0.730872
S2402S1	T2402S1	174.365	17.5356	755.961	779.26	0.14992	0.660335	-1.15331	7.83889	0.335114	0.854812	-0.213578	10.7234
S2403S1	T2403S1	123.232	59.8897	797.622	10279.7	0.0626864	0.371958	2.96552	15.3868	0.344774	0.208497	-0.645934	7.83712
S2405S1	T2405S1	146.66	12.4238	747.892	49.9644	0.0646261	0.519608	-1.93325	1.27202	0.389986	0.660397	-1.11835	1.47569
S2406S1	T2406S1	107.973	6.07311	792.402	113.144	0.0988555	0.135161	-0.51661	1.04036	0.239777	0.810092	2.32756	3.84682
S2407S1	T2407S1	122.251	7.10992	1023.49	988.575	0.0521094	0.78857	-0.892766	10.0794	0.260547	0.582098	1.19099	14.6199
S2408S1	T2408S1	165.376	30.776	869.581	800.115	0.0402493	0.401169	-3.00461	2.872	0.272162	0.438846	1.31882	2.56896
S2409S1	T2409S1	160.201	30.6678	858.521	652.675	0.100949	0.370347	-0.989498	2.99233	0.33779	0.466195	0.037284	6.68978
S2411S1	T2411S1	123.652	148.845	832.195	266.431	0.0520712	0.263785	1.43464	0.865005	0.192263	0.334422	0.782162	0.631754
S2412s1	T2412s1	112.59	15.9977	1073.18	839.62	0.0403784	0.336713	-1.78425	1.90734	0.327687	0.800078	1.26719	20.1294
S2413s1	T2413s1	148.006	11.1007	881.108	615.629	0.0699876	0.812415	-1.38325	6.66781	0.151324	0.455994	-1.35577	4.79143
S2414s1	T2414s1	182.106	38.837	845.367	1070.95	0.0828043	0.74166	-1.51521	8.84777	0.151808	0.310836	-1.67922	1.99404
		107.973	6.07311	747.892	49.9644	0.0402493	0.135161	-3.00461	0.865005	0.151324	0.109095	-1.67922	0.631754
		182.106	148.845	1073.18	10279.7	0.14992	0.812415	2.96552	15.3868	0.389986	0.854812	2.32756	20.1294
		141.535	33.7546	855.082	1388.15	0.0739121	0.502932	-0.901628	5.1477	0.270119	0.502613	0.137468	6.3366
		24.8459	39.3806	100.494	2821.29	0.0311151	0.221896	1.61859	4.60091	0.0787782	0.243512	1.24343	6.10299

## Sheet: rest_POST
filename sap	filename hp	mean sap	variance sap	mean hp	variance hp	LF	K2(LF)	Ph(LF)	TF(LF)	HF	K2(LF)	Ph(HF)	TF(HF)
S2401S2	T2401S2	156.993	11.7485	614.329	1.083	0.0406948	0.0702052	-2.17352	0.0883584	0.398809	0.348996	-1.82016	0.217162
S2402S2	T2402S2	120.701	25.8429	554.258	50.0494	0.0420983	0.300002	-2.03814	1.09681	0.399934	0.227271	1.86874	0.504154
S2403S2	T2403S2	164.302	53.7646	755.155	88.9128	0.041934	0.32544	-2.07951	1.31882	0.357542	0.957607	2.25217	0.89749
S2406S2	T2406S2	142.766	7.43741	780.654	59.3046	0.0405643	0.352411	-3.0279	2.47461	0.30103	0.80102	2.30315	0.466837
S2408S2	T2408S2	136.706	54.3251	851.483	165.63	0.14876	0.300689	1.08295	1.05833	0.256416	0.957526	1.8897	1.72341
S2409S2	T2409S2	123.031	37.1781	924.829	42.5283	0.142369	0.0738639	2.35413	0.126359	0.300957	0.518267	2.87679	0.381079
S2411S2	T2411S2	124.013	13.2875	688.531	44.3352	0.0677771	0.555956	2.58115	1.66902	0.242061	0.28841	-0.845006	0.39705
S2413S2	T2413S2	150.659	10.8955	613.076	7.47995	0.0761188	0.049486	-1.28589	0.21696	0.399624	0.672325	1.64218	0.613594
		120.701	7.43741	554.258	1.083	0.0405643	0.049486	-3.0279	0.0883584	0.242061	0.227271	-1.82016	0.217162
		164.302	54.3251	924.829	165.63	0.14876	0.555956	2.58115	2.47461	0.399934	0.957607	2.87679	1.72341
		139.896	26.8099	722.789	57.4154	0.0750395	0.253507	-0.57334	1.00616	0.332047	0.596428	1.27094	0.650097
		16.5935	19.3846	128.26	51.8512	0.0456243	0.176601	2.22876	0.840381	0.0654969	0.294459	1.66978	0.477082

## Sheet: stand_POST
filename sap	filename hp	mean sap	variance sap	mean hp	variance hp	LF	K2(LF)	Ph(LF)	TF(LF)	HF	K2(LF)	Ph(HF)	TF(HF)
S2401S2	T2401S2	140.649	17.7772	514.894	3.53039	0.142424	0.379338	2.46627	0.132386	0.152135	0.369862	2.49263	0.135282
S2403S2	T2403S2	199.748	23.4608	723.253	81.9115	0.0414793	0.291323	-2.79526	1.92864	0.361792	0.93247	1.05387	1.31831
S2406S2	T2406S2	179.942	18.3423	690.894	25.227	0.0892564	0.304221	-2.25604	0.33063	0.332903	0.662832	1.93015	0.729498
S2408S2	T2408S2	149.874	34.4971	800.294	175.493	0.149945	0.22723	1.63338	0.516255	0.185349	0.713719	1.31953	1.30748
S2409S2	T2409S2	140.546	56.1088	875.246	72.4181	0.14853	0.300223	0.81777	0.639383	0.321815	0.454222	-0.692436	1.51412
S2413S2	T2413S2	146.414	47.129	537.221	15.4567	0.040331	0.465937	-1.94523	0.443043	0.316443	0.285959	2.16145	0.123871
		140.546	17.7772	514.894	3.53039	0.040331	0.22723	-2.79526	0.132386	0.152135	0.285959	-0.692436	0.123871
		199.748	56.1088	875.246	175.493	0.149945	0.465937	2.46627	1.92864	0.361792	0.93247	2.49263	1.51412
		159.529	32.8859	690.3	62.3394	0.101994	0.328045	-0.346519	0.665055	0.278406	0.569844	1.37753	0.854761
		24.5615	15.9586	142.541	63.7528	0.0523948	0.083065	2.25325	0.642542	0.0870152	0.242815	1.1451	0.620022
